# Supplementary material for: Isolation of Mutants With Reduced Susceptibility to Piperaquine From a Mutator of the Rodent Malaria Parasite Plasmodium berghei
Source: Front Cell Infect Microbiol. 2021 Jun 16;11:672691. doi: 10.3389/fcimb.2021.672691 (PMC8242943; doi:10.3389/fcimb.2021.672691)
Supplement: Supplementary file 3 [file Table_1.xlsx]

## Sheet: Sheet1
Table S1. Screening for PPQ-resistant parasites by serial passages of PbMut through mice under PPQ pressure.
Passage No.	Day 0	Day 1	Day 2	Day 3	Day 4	Day 5	Day 6	Day 7	Day 8	Day 9	Day 10	Day 11	Day 12	Day 13	Day 14	Day 15	Day 16
PbWT-P1a	0.3	0.3	0.05	0	0	0	0	0	0	0	0	0	0	0	0	0	0
PbWT-P1b	0.3	0.85	0.04	0	0	0	0	0	0	0	0	0	0	0	0	0	0
PbMut-PPQ-R-P1a	0.3	0.4	0.76	0.64	0.026	0	0	0	0	0.17	0.86	2.1
PbMut-PPQ-R-P1b	0.3	0.31	0.18	0.09	0	0	0	0	0	0	0	0.01	0.005	0.12	0.5	0.8	1.3
PbMut-PPQ-R-P2	1.3	3.5	0.88	0.128	0	ND	ND	0.02	0.096	0.34	1.34	2.85
PbMut-PPQ-R-P3	0.5	2.2	3.3	1.95	0.4	0.63	ND	18.6
PbMut-PPQ-R-P4	1.27	5.4	7.25	1.9	ND	ND	6
PbMut-PPQ-R-P5	2.9	3.45	0.07	ND	ND	0.06	0.1	0.75	8.75	11.28
PbMut-PPQ-R-P6	2.9	8.8	5.8	1.8	0.68
PbMut-PPQ-R-P7	1	2.3	1.18	1.35	0.48
PbMut-PPQ-R-P8	3.14	5.8	1.125
PbMut-PPQ-R-P9	0.77	2.72	3.7	0.25	0.2	ND	4.45
PbWT or PbMut were infected to mice those were administered with PPQ at the dose of 15 (green) or 30 mg/kg (blue) to them.
Yellow indicates the day of PPQ administration. Red represents the day when infected red blood cells (iRBCs) were passed to next naïve mouse.
At the first screening, every two mice were infected with PbMut-PPQ-R-P1a and b, but the latter was failed in infection to next mouse. Thus, only PbMut-PPQ-R-P1b was serially passed until P9.
In P8, mouse was treated with PPQ from day 0 to day 2, and iRBCs were passed to the next mouse on day 2.
Parasitemia (%) was monitored during the course of PPQ screening. ND indicates not determined.
