# Supplementary material for: Isolation of Mutants With Reduced Susceptibility to Piperaquine From a Mutator of the Rodent Malaria Parasite Plasmodium berghei
Source: Front Cell Infect Microbiol. 2021 Jun 16;11:672691. doi: 10.3389/fcimb.2021.672691 (PMC8242943; doi:10.3389/fcimb.2021.672691)
Supplement: Supplementary file 4 [file Table_2.xlsx]

## Sheet: Sheet1
Table S2. Sequence data for four clones of Plasmodium berghei mutators
Parasite ID	Peak size of template (bp)1	No. of reads2	No. of nucleotide2	No. of mapped reads	Percentage of mapped reads	Mapped nucleotides	Redundancy3
PbWT	494	81477116	12221567400	75813134	93.05	11371970100	624
PbMut-PPQ-R-P9-C1	515	74589310	11188396500	46875753	62.85	7031362950	386
PbMut-PPQ-R-P9-C2	479	78489466	11773419900	73808388	94.04	11071258200	608
PbMut-PPQ-R-P9-C3	513	74795156	11219273400	44682967	59.74	6702445050	368
PbMut-PPQ-R-P9-C4	472	77204112	11580616800	68474408	88.69	10271161200	564
1Adapter sequences are not included.
2Reads and nucleotides with low qualities were removed.
3Values were calculated using 18,221,245 bp of P. berghei ANKA reference genome.
