# Supplementary material for: Isolation of Mutants With Reduced Susceptibility to Piperaquine From a Mutator of the Rodent Malaria Parasite Plasmodium berghei
Source: Front Cell Infect Microbiol. 2021 Jun 16;11:672691. doi: 10.3389/fcimb.2021.672691 (PMC8242943; doi:10.3389/fcimb.2021.672691)
Supplement: Supplementary file 5 [file Table_3.xlsx]

## Sheet: Sheet1
Table S3 Numbers of nonsynonymous SNPs in each clones
	Total No. of non- synonymous SNPs	No. of SNPs (SNPs of PbMut-P91 were excluded)
PbMut-P91	103
PbMut-PPQ-R-P9-C1	113	20
PbMut-PPQ-R-P9-C2	110	20
PbMut-PPQ-R-P9-C3	123	31
PbMut-PPQ-R-P9-C4	117	25
