# Supplementary material for: Isolation of Mutants With Reduced Susceptibility to Piperaquine From a Mutator of the Rodent Malaria Parasite Plasmodium berghei
Source: Front Cell Infect Microbiol. 2021 Jun 16;11:672691. doi: 10.3389/fcimb.2021.672691 (PMC8242943; doi:10.3389/fcimb.2021.672691)
Supplement: Supplementary file 6 [file Table_4.xlsx]

## Sheet: Sheet1
Supplementary Fig.2 Primers used for confirmation of eight SNPs and generation of PbCRT(N331I).
Primers for Sanger sequencing of SNPs
PbSNP#1-F1	ATACAAAGGTCAACATAGCAATATTGGAGA
PbSNP#1-R1	GAATGTTCTGATTATTTATATTATCCCGCT
PbSNP#2-F1	CATGCATATCCATTGATCAATTACCTTGCT
PbSNP#2-R1	TTATCATGGGTTAATAGCTTGACTGAAGCA
PbSNP#3-F1	TCATTATCAGCTTGCTTGTTTTGAACATCT
PbSNP#3-R1	TGAATTGTATAATGACTATGAAAACACAGA
PbSNP#4-F1	ATCTTCACCATAATAAAGGAAATACTATCA
PbSNP#4-R1	TTTGATAGGGAAAATTGCTTCCAAAATTCT
PbSNP#5-F1	TTTCAATGTAACGATTCCAACATCCCCGGT
PbSNP#5-R1	TGATGCGCATATATGTGTTCCGATCTGTGT
PbSNP#6-F1	GTGTTGGCATGGTCAAAATGTGTGACAACT
PbSNP#6-R1	TAATAAGCTATTGTTATGGCTGGTCCTTGT
PbSNP#7-F1	AAGGATTTCATGCAGATAAAAACATTACGT
PbSNP#7-R1	AATTCATCATTTCCATCAGGTATAGCATGT
PbSNP#8-F1	TTTAGCTAACATCATACCTATTAAAATCGA
PbSNP#8-R1	CAGAAAATTGTCATGAAAACGGGGCAGAGA
PbSNP#9-F1
PbSNP#9-R1
Primers for PbCRT(N331I) mutant generated by genome edition
A	GGCGCCATTCGCCATTCAGGCTGCGCAACTGTTGGGAAGGGCGATCGG
B	CTTCAAGAGCAACTTCGACCTGGCCGAGGATGCCAAACTGCAGCTGAGC
C	ATGGCGAATGGCGCCACTATCCAACTACACTCATAATGTTTAAAG
D	GGC TCT ACG CGT CTC CAA TAA TAT TGT ATA ACT CGA AGT ATG CGC
PbCRTgRNAF1	TTATACAATGTTATTGATAGAACTGTGGTGTTGGCAGTTTTAGAGCTAGAA
PbCRTgRNAR1	TTCTAGCTCTAAAACTGCCAACACCACAGTTCTATCAATAACATTGTATAA
PbCRT-checkF	TAACATAGAATACTAGAATGGCGATAGGGCG
PbCRT-checkR	TTATGCCCTTGATGTTTCTATAGAAGTTAATTCTGCTTCGGAG
PbCRT-SeqF	CCATTCTCTGAAATGAGTACAAACATTAATAACGG
Italic and bold indigate gRNA sequence
